# Supplementary material for: Decarbonylation Enables Chemodivergent Access to Guaiazulene-3-Oxalic and ‑Carboxylic Acid Derivatives
Source: J Org Chem. 2026 Jun 22;91(26):9134–41. doi: 10.1021/acs.joc.6c00848 (PMC13339644; doi:10.1021/acs.joc.6c00848)
Supplement: Supplementary file 1 [file jo6c00848_si_001.xyz]

22
3a-Cl
 C                 -3.97446300   -1.25645000    0.02342000
 C                 -4.22669200    0.11362900   -0.10278100
 C                 -3.31094700    1.15821100   -0.16058100
 C                 -2.75717800   -1.92611700    0.12398700
 C                 -1.91476800    1.10850100   -0.10692000
 C                 -1.45800500   -1.40869800    0.12706300
 C                 -1.05109600   -0.07933100    0.02814500
 H                 -4.86202700   -1.89412300    0.04607100
 H                 -5.27909100    0.39882900   -0.16424900
 H                 -3.73405100    2.16191800   -0.26274700
 H                 -2.82408500   -3.01250700    0.21392700
 H                 -0.65101300   -2.13662900    0.21666000
 C                 -1.07043100    2.23951400   -0.17586600
 H                 -1.41282800    3.26708000   -0.28118400
 C                  0.24698800    1.81577700   -0.08567500
 H                  1.11522400    2.47040700   -0.10823700
 C                  0.29386400    0.40069900    0.04017300
 C                  1.47482200   -0.43821900    0.13113700
 O                  1.50192200   -1.64835500    0.15199300
 C                  2.83595700    0.30580400    0.23871600
 O                  3.02345100    1.36192200    0.73228000
 Cl                 4.17156300   -0.65667200   -0.42466700                
37
3g-Cl
 C                  2.80800300   -1.72793100   -0.24991500
 C                  3.20175600   -0.38645300   -0.11411600
 C                  2.31252900    0.68330500   -0.12170100
 C                  1.55605600   -2.29873100   -0.42923700
 C                  0.91413400    0.70273500   -0.15426000
 C                  0.25263600   -1.75866300   -0.44027800
 C                 -0.05959600   -0.41159000   -0.18709200
 H                  3.63256800   -2.44877800   -0.25946500
 H                  2.76231800    1.67781300   -0.07021300
 H                  1.58575300   -3.37846200   -0.59678800
 C                  0.18749400    1.92499400   -0.11969200
 C                 -1.16067100    1.60819300   -0.09627500
 H                 -1.96182700    2.34384800   -0.03120400
 C                 -1.34993200    0.19859100   -0.10814300
 C                 -2.63317900   -0.41009200    0.20328000
 O                 -2.83973000   -1.46892800    0.74658000
 C                 -3.87498500    0.43811400   -0.21074300
 O                 -3.91894500    1.23691900   -1.07857600
 Cl                -5.31853000    0.02141500    0.73894500
 C                 -0.83207200   -2.74783200   -0.77708200
 H                 -1.32115400   -3.12176200    0.13230700
 H                 -1.61300900   -2.28707200   -1.39435400
 H                 -0.40890400   -3.59803700   -1.32600800
 C                  0.77949300    3.29999100   -0.08264600
 H                  1.40003900    3.45604600    0.81383600
 H                  1.41366700    3.49719100   -0.96087000
 H                 -0.01482100    4.05782900   -0.07134100
 C                  4.69532700   -0.13903100    0.06874100
 H                  5.21271600   -0.87656400   -0.56626400
 C                  5.08778400   -0.42117900    1.52450700
 H                  6.17284900   -0.30435500    1.66352800
 H                  4.57680700    0.28109300    2.20126000
 H                  4.81150800   -1.44130700    1.82842300
 C                  5.16889200    1.24835200   -0.35424300
 H                  4.81083900    2.02931600    0.33376200
 H                  6.26743100    1.28512400   -0.33846000
 H                  4.83561600    1.50345200   -1.37088200                
22
3a-Br
 C                 -4.52854300   -1.37667900   -0.06372300
 C                 -4.83039100   -0.02338200   -0.26936600
 C                 -3.95929600    1.06365100   -0.31424900
 C                 -3.28980100   -1.98356800    0.15008700
 C                 -2.56764200    1.08235900   -0.16556600
 C                 -2.01748300   -1.40074100    0.21841800
 C                 -1.66572400   -0.05812600    0.08445400
 H                 -5.38792400   -2.05410600   -0.07154100
 H                 -5.88893200    0.20970800   -0.41429900
 H                 -4.42141900    2.04052600   -0.48969000
 H                 -3.31291500   -3.06851800    0.28547300
 H                 -1.18372300   -2.08099800    0.39904700
 C                 -1.76392600    2.25196500   -0.23146200
 H                 -2.14408300    3.25768400   -0.40760400
 C                 -0.43669400    1.89567200   -0.03477000
 H                  0.40162600    2.58959400   -0.03251500
 C                 -0.33637100    0.48364400    0.16329500
 C                  0.86630000   -0.28510700    0.37312000
 O                  0.95831400   -1.49583500    0.50778100
 C                  2.18272900    0.53774200    0.46499600
 O                  2.34688900    1.57212700    1.01476200
 Br                 3.70219400   -0.41796600   -0.39144600                
16
2-oxo-2-phenylacetyl chloride
 C                 -0.64116100    0.65146900    0.10444200
 O                 -1.00828500    1.79428900    0.08070800
 C                 -1.71125700   -0.45704900    0.28978700
 O                 -1.55318600   -1.46924200    0.87682400
 Cl                -3.26946000   -0.00592600   -0.40938600
 C                  0.78247400    0.23215700    0.02909800
 C                  1.18387600   -1.08709700   -0.22125600
 C                  1.74648400    1.24103500    0.17266800
 C                  2.54016800   -1.38802000   -0.32091100
 H                  0.44866000   -1.88139000   -0.34396400
 C                  3.09759200    0.93209600    0.08333800
 H                  1.41358800    2.26346800    0.35605600
 C                  3.49463600   -0.38412600   -0.16388900
 H                  2.85208000   -2.41391700   -0.52013400
 H                  3.84538800    1.71697600    0.20393300
 H                  4.55601000   -0.62755400   -0.23625300                
6
oxalyl chloride
 C                  0.31190700    0.71145600    0.00023400
 O                 -0.31190700    1.70917600    0.00012000
 C                 -0.31190700   -0.71145600    0.00023400
 O                  0.31190700   -1.70917600    0.00012000
 Cl                -2.05780400   -0.64884900   -0.00013900
 Cl                 2.05780400    0.64884900   -0.00013900                
23
7m
 C                 -3.72546400   -1.07630000    0.03977800
 C                 -3.88016500    0.31416100   -0.04391200
 C                 -2.89206200    1.29663600   -0.09515900
 C                 -2.55406700   -1.83416800    0.09488400
 C                 -1.50084900    1.14795200   -0.07499100
 C                 -1.22002100   -1.40594800    0.08337900
 C                 -0.72063600   -0.10568600    0.01093500
 H                 -4.65713700   -1.64987200    0.06556600
 H                 -4.91180500    0.67572700   -0.07400200
 H                 -3.24843800    2.32986500   -0.16026400
 H                 -2.69554500   -2.91693000    0.15717900
 H                 -0.45882500   -2.18593900    0.13751800
 C                 -0.57184000    2.21859300   -0.13286300
 H                 -0.84129200    3.27219400   -0.20173500
 C                  0.71614900    1.69657400   -0.08346800
 H                  1.63411800    2.28022800   -0.10272800
 C                  0.66343100    0.27286000    0.00569500
 C                  1.79176700   -0.63600200    0.04193000
 O                  1.72958300   -1.86086800    0.07331700
 C                  3.19900500   -0.00531000    0.07757800
 O                  3.50015200    0.97907900    0.71111900
 O                  4.07055600   -0.71936200   -0.63759700
 H                  4.94509700   -0.29623300   -0.53895700                
24
7a
 C                  3.70322400   -1.14787600    0.00015700
 C                  3.89715500    0.24007800    0.00012600
 C                  2.93588300    1.24977000    0.00004700
 C                  2.50963900   -1.87154800    0.00011100
 C                  1.54079700    1.13999000   -0.00002400
 C                  1.18738500   -1.40613600    0.00001400
 C                  0.72046800   -0.09183500   -0.00004900
 H                  4.61776900   -1.74898900    0.00022700
 H                  4.93837200    0.57451000    0.00017200
 H                  3.32020300    2.27511000    0.00004100
 H                  2.61910600   -2.95988300    0.00015300
 H                  0.40627000   -2.16742400   -0.00001900
 C                  0.64681100    2.24024000   -0.00009100
 H                  0.95084400    3.28679200   -0.00009400
 C                 -0.65781400    1.75919900   -0.00015600
 H                 -1.56557300    2.35555800   -0.00022500
 C                 -0.65429800    0.33028500   -0.00013800
 C                 -1.80327200   -0.55472600   -0.00017000
 O                 -1.72949700   -1.78582800   -0.00004600
 C                 -3.24021900    0.05190600   -0.00015400
 O                 -3.48784200    1.25093000   -0.00060600
 N                 -4.17513300   -0.91621000    0.00078900
 H                 -5.15910700   -0.67299600    0.00061900
 H                 -3.87779500   -1.88610700    0.00079800                
22
TS-1
 C                  3.95501900   -0.93086900    0.13374700
 C                  4.03319200    0.46187400    0.14300300
 C                  2.99493200    1.38859300    0.05609700
 C                  2.83417000   -1.75959500    0.03568600
 C                  1.62450900    1.16161100   -0.06113300
 C                  1.48925700   -1.41254400   -0.07592800
 C                  0.92268900   -0.13640200   -0.12155300
 H                  4.91212900   -1.45219500    0.21670200
 H                  5.03765000    0.88085800    0.23195900
 H                  3.28923000    2.44181400    0.08606600
 H                  3.03950500   -2.83200000    0.05279000
 H                  0.78245200   -2.24272700   -0.12812000
 C                  0.64216600    2.17982200   -0.13336400
 H                  0.84743500    3.24766900   -0.09789900
 C                 -0.60442000    1.58437300   -0.23066200
 H                 -1.55850100    2.11233500   -0.25844200
 C                 -0.45533800    0.17475400   -0.23692600
 C                 -1.50873600   -0.80955600   -0.37013000
 O                 -1.48986400   -2.00107400   -0.36270200
 C                 -2.86904400   -0.11742200   -0.90474300
 O                 -3.82321900    0.36794100   -1.27970900
 Cl                -3.07033000    0.01185200    1.39009800                
37
TS-2
 C                  2.59838500   -1.82087300   -0.05073600
 C                  3.04068700   -0.49712700    0.00781500
 C                  2.18635400    0.60914400    0.00922600
 C                  1.31246100   -2.35820000   -0.11829300
 C                  0.80163300    0.68970900   -0.10806700
 C                  0.04110900   -1.77246300   -0.21274700
 C                 -0.20071100   -0.38380300   -0.28731600
 H                  3.39160200   -2.57379500   -0.01459800
 H                  2.67889800    1.58224000    0.10774500
 H                  1.29558600   -3.45034200   -0.09507900
 C                  0.11975400    1.94316700   -0.09706100
 C                 -1.22476600    1.68670600   -0.28071200
 H                 -1.99707000    2.45403100   -0.34450900
 C                 -1.44407300    0.29150000   -0.41910000
 C                 -2.71902700   -0.29376700   -0.74504200
 O                 -3.21146500   -1.05081000   -1.47394300
 C                 -4.01267200    1.08403900   -0.26529100
 O                 -4.93080500    1.72107300   -0.10610100
 Cl                -3.65037200   -0.66729600    1.45982400
 C                 -1.12024300   -2.72922200   -0.21925400
 H                 -1.91117800   -2.39200900    0.46683500
 H                 -1.56318100   -2.80447800   -1.22299300
 H                 -0.79583300   -3.73146800    0.08337100
 C                  0.75528200    3.28935500    0.05771200
 H                  1.29342300    3.37794400    1.01392700
 H                  1.47579300    3.49723400   -0.74864500
 H                 -0.00759800    4.07836500    0.03296800
 C                  4.53815000   -0.23861800    0.11675900
 H                  5.03668000   -1.21707100    0.04120300
 C                  4.89991600    0.36604800    1.47620200
 H                  5.98937500    0.49090400    1.56332600
 H                  4.43971400    1.35816200    1.60593800
 H                  4.55998800   -0.27437800    2.30264900
 C                  5.05126700    0.63454400   -1.03067100
 H                  4.62248700    1.64780400   -0.98829800
 H                  6.14478600    0.73751200   -0.97198800
 H                  4.79997400    0.20044300   -2.00905600                
22
TS-3
 C                 -4.48845600   -0.88537600   -0.31909500
 C                 -4.52399900    0.51207500   -0.35801200
 C                 -3.47462800    1.41630500   -0.18008900
 C                 -3.40305800   -1.73951000   -0.09411200
 C                 -2.12767500    1.15593000    0.08270900
 C                 -2.06658900   -1.41811300    0.15430300
 C                 -1.47941700   -0.15572900    0.24048600
 H                 -5.44693000   -1.38397600   -0.49102300
 H                 -5.50312500    0.95678700   -0.55552500
 H                 -3.73645400    2.47611000   -0.25771100
 H                 -3.63024800   -2.80865300   -0.11569400
 H                 -1.40064400   -2.27326200    0.29694800
 C                 -1.12360900    2.15638200    0.24590700
 H                 -1.30331600    3.22847700    0.17912300
 C                  0.09107800    1.54465000    0.48996200
 H                  1.04892600    2.04149100    0.63264000
 C                 -0.09506200    0.13046000    0.50204200
 C                  0.84216000   -0.89074200    0.69010600
 O                  1.02739500   -2.02956000    0.82332400
 C                  2.54625600    0.13025000    1.51431900
 O                  3.49441200    0.39490000    2.08803700
 Br                 2.84615200   -0.02569100   -1.16545200                
22
TS-S1
 C                 -3.37225200   -1.39001400    0.04443800
 C                 -3.75419100   -0.05520400   -0.12590500
 C                 -2.94299000    1.06901600   -0.21519600
 C                 -2.09502900   -1.92961100    0.16719100
 C                 -1.54643200    1.15478400   -0.17626500
 C                 -0.85290300   -1.28759300    0.14088500
 C                 -0.57379400    0.06503000   -0.03525800
 H                 -4.19265400   -2.11025200    0.09379700
 H                 -4.82897300    0.12731700   -0.19022900
 H                 -3.45990000    2.02553500   -0.33390900
 H                 -2.05259800   -3.01231200    0.30361800
 H                  0.01258300   -1.94041600    0.26196500
 C                 -0.82493000    2.37565600   -0.27143300
 H                 -1.28151500    3.35549700   -0.39849100
 C                  0.52142000    2.09793600   -0.19591800
 H                  1.34254500    2.81036400   -0.27176100
 C                  0.72487900    0.68829700   -0.04507100
 C                  1.89099100    0.15545100    1.16282800
 O                  1.75532500    0.00892600    2.30714700
 C                  2.30087600    0.21219900   -0.22659700
 O                  3.09830400    0.97110200   -0.75449300
 Cl                 2.28103500   -1.64892000   -0.77814200                
16
TS-S2
 C                  0.81267500    0.84920200   -0.15272300
 O                  1.19953700    1.95510600   -0.24189800
 C                  1.82853300   -0.31567900   -1.03061200
 O                  2.63411600   -0.84748800   -1.61147400
 Cl                 1.93459500   -0.34730300    1.39459400
 C                 -0.56474100    0.30022300   -0.07967500
 C                 -0.83939900   -1.06859300   -0.06046200
 C                 -1.59662500    1.24050300   -0.06131700
 C                 -2.16046200   -1.49774100   -0.03420400
 H                 -0.02019800   -1.79034600   -0.03316600
 C                 -2.91878000    0.80080200   -0.02556200
 H                 -1.35745300    2.30439300   -0.07836500
 C                 -3.19981600   -0.56355600   -0.01466800
 H                 -2.38222000   -2.56528600   -0.01676900
 H                 -3.73033600    1.52928400   -0.00968000
 H                 -4.23543700   -0.90580100    0.01219800                
6
TS-S3
 C                  0.30550700   -0.05472500    0.57850100
 O                  0.44005700   -0.01767700    1.75417100
 C                 -0.84023900   -1.00100000   -0.03421500
 O                 -1.67419200   -1.68294700   -0.34633000
 Cl                -0.89185200    1.39503600   -0.27854000
 Cl                 1.66135100   -0.22213400   -0.57607400                
23
TS-S4
 C                  3.63765400   -1.11712100   -0.12637800
 C                  3.82427300    0.26892400   -0.13506500
 C                  2.85685500    1.27690500   -0.08419200
 C                  2.45039100   -1.85663100   -0.06341900
 C                  1.46796700    1.16138700   -0.01008300
 C                  1.13097000   -1.40276300    0.01306300
 C                  0.65647600   -0.08804100    0.04007600
 H                  4.55523600   -1.71202100   -0.17581700
 H                  4.86215400    0.60916200   -0.18986400
 H                  3.23684300    2.30390000   -0.10562500
 H                  2.57176000   -2.94357600   -0.07289700
 H                  0.35631900   -2.17113900    0.06109700
 C                  0.56206300    2.24782400    0.03480400
 H                  0.84703200    3.29943600    0.01872500
 C                 -0.73735000    1.74005200    0.10978800
 H                 -1.64892200    2.33693900    0.16434000
 C                 -0.69899000    0.32434400    0.11493800
 C                 -1.87276800   -0.56788400    0.16955600
 O                 -1.86919200   -1.79359100    0.23715600
 C                 -3.14436900   -0.02699600   -0.65383200
 O                 -4.16023600   -0.01190900   -1.18236000
 O                 -2.98317100    0.19016800    1.22494700
 H                 -3.47866700   -0.56005700    1.60656600                
24
TS-S5
 C                  3.64348300   -1.11463100   -0.05466000
 C                  3.83578800    0.27100100   -0.04810600
 C                  2.87077000    1.28302600   -0.03401100
 C                  2.45286100   -1.85170500   -0.04790900
 C                  1.47993200    1.17218800   -0.01898300
 C                  1.13240600   -1.39357900   -0.02844100
 C                  0.66146400   -0.07734200   -0.01356600
 H                  4.56085100   -1.71208600   -0.06782700
 H                  4.87650400    0.60701600   -0.05619200
 H                  3.25571800    2.30861100   -0.03351300
 H                  2.57208100   -2.93897600   -0.05941000
 H                  0.34713800   -2.15317000   -0.03252000
 C                  0.57474300    2.25745300   -0.00784700
 H                  0.85855400    3.30961300   -0.01808600
 C                 -0.72917900    1.74622800    0.00410200
 H                 -1.63984900    2.34983500   -0.00123400
 C                 -0.69537300    0.33181000    0.00588000
 C                 -1.88048000   -0.57864900    0.05506900
 O                 -1.84468100   -1.79824100   -0.20290500
 C                 -3.26414800    0.12065600   -0.44099600
 O                 -4.35213900    0.15407800   -0.84907000
 N                 -2.85560400   -0.17114200    1.26131900
 H                 -2.50744200    0.56162100    1.88447900
 H                 -3.25335700   -0.97990900    1.74767700                
